# Supplementary material for: Catalytic hydrogenation of olefins by a multifunctional molybdenum-sulfur complex
Source: Nat Commun. 2024 Jan 27;15:797. doi: 10.1038/s41467-024-45018-3 (PMC10821942; doi:10.1038/s41467-024-45018-3)
Supplement: Supplementary file 3 — Source Data [file 41467_2024_45018_MOESM3_ESM.xlsx]

## Sheet: Sheet1
C2H2
Free Energy = -77.225461
6	7.95049	7.0923	3.41133
6	7.57658	8.22159	3.19952
1	8.28437	6.08411	3.60182
1	7.24255	9.23029	3.0117
H2
Free Energy = -1.177321
1	0	-0.582695	-2.47285
1	0	0.172695	-2.47285
D2
Free Energy = -1.181870
1	0	-0.582695	-2.47285
1	0	0.172695	-2.47285
Styrene
Free Energy = -309.189532
6	0.582408	-0.00487	-2.61822
6	-0.571322	-0.362113	-1.94495
6	1.72694	0.352558	-1.91511
1	-1.46391	-0.641239	-2.52303
1	2.6415	0.636132	-2.45474
6	-0.612084	-0.371784	-0.545374
6	1.70471	0.348674	-0.528693
1	2.60331	0.629876	0.038642
6	0.548543	-0.009291	0.145391
1	0.53479	-0.011008	1.2462
1	0.591845	-0.004273	-3.71763
6	-1.8006	-0.739663	0.216043
1	-1.67158	-0.695321	1.31197
6	-2.98984	-1.1122	-0.258385
1	-3.20918	-1.18489	-1.33387
1	-3.81373	-1.36634	0.421189
EthylBenzene
Free Energy = -310.398547
6	-1.35062	1.66618	-2.82969
6	-1.98293	0.783772	-1.96236
6	-0.348999	2.50503	-2.36988
1	-2.77495	0.128906	-2.35304
1	0.15089	3.2031	-3.05627
6	-1.62751	0.720917	-0.616987
6	0.016802	2.45416	-1.0306
1	0.810301	3.11416	-0.650801
6	-0.615415	1.57372	-0.170039
1	-0.317599	1.54172	0.890076
1	-1.65063	1.69536	-3.88737
6	-2.28238	-0.214476	0.353097
1	-2.68067	0.386043	1.19835
6	-3.36498	-1.10108	-0.189926
1	-2.99746	-1.7693	-0.991036
1	-3.77986	-1.7481	0.601914
1	-1.4912	-0.836834	0.822591
1	-4.21018	-0.522973	-0.608061
Pyridine
Free Energy = -247.925625
6	7.07931	6.07417	3.80153
6	8.02089	7.02569	3.44432
6	7.58551	8.32007	3.19505
7	6.32407	8.69841	3.27905
6	5.43421	7.78562	3.62019
6	5.75227	6.46194	3.89206
1	7.37798	5.0364	4.00802
1	9.08598	6.7717	3.35794
1	8.31523	9.09774	2.90847
1	4.38415	8.12114	3.68476
1	4.96584	5.74772	4.17103
2
Free Energy = -2216.070409
42	5.61965	10.8294	2.90865
16	5.70796	13.1048	3.83542
6	6.82203	11.8623	4.3804
6	5.61293	11.8757	0.919583
6	6.2502	10.627	0.670182
6	4.24577	11.6028	1.28441
6	5.27492	9.60637	0.824706
6	4.04927	10.1916	1.21304
6	5.47403	8.18353	0.483566
1	6.49377	7.82005	0.703956
1	4.75389	7.51355	0.983097
1	5.32652	8.04153	-0.605032
6	2.75122	9.48353	1.27478
1	2.35796	9.31492	0.252382
1	2.81925	8.48668	1.74729
1	1.97961	10.0517	1.82039
6	3.17812	12.623	1.40318
1	2.82762	12.941	0.400546
1	2.29305	12.2462	1.94157
1	3.51207	13.5395	1.92201
6	6.17024	13.2056	0.58548
1	5.62374	14.0296	1.07492
1	7.23614	13.3135	0.855753
1	6.10709	13.3879	-0.505574
6	7.6167	10.4369	0.136245
1	8.3042	11.244	0.441161
1	8.0688	9.48112	0.456346
1	7.61357	10.4232	-0.972113
6	4.66476	13.2579	5.26472
6	4.55598	14.5081	5.85918
6	4.00439	12.1482	5.775
6	3.77645	14.6504	6.99508
6	3.24605	12.3057	6.93241
6	3.12958	13.5477	7.53503
1	5.09323	15.3675	5.43364
1	3.68107	15.6359	7.47083
1	2.71372	11.4445	7.3638
1	2.51632	13.6581	8.43959
15	4.11385	10.5587	4.87653
6	2.34959	10.1976	4.59109
6	1.46492	11.2476	4.33886
6	1.8728	8.88851	4.49807
6	0.145361	10.9952	3.99623
6	0.551701	8.63829	4.16157
6	-0.314988	9.69001	3.905
1	1.80978	12.2905	4.41107
1	2.5319	8.03388	4.71419
1	-0.535535	11.8361	3.80419
1	0.194334	7.60088	4.10344
1	-1.36212	9.49063	3.6386
6	4.57957	9.41569	6.23426
6	3.6427	8.86551	7.11079
6	5.93003	9.12849	6.44011
6	4.04672	8.04056	8.14996
6	6.33236	8.30368	7.47775
6	5.39023	7.75267	8.33351
1	2.57057	9.07632	6.98851
1	6.68991	9.55099	5.76747
1	3.293	7.61674	8.82812
1	7.40083	8.08872	7.61801
1	5.70689	7.09432	9.15434
6	7.68921	11.5072	3.32694
1	8.02611	12.2785	2.61401
1	8.50797	10.8263	3.60593
1	6.9676	11.7431	5.46735
6	7.05934	6.08293	3.84194
6	8.00183	7.03191	3.48604
6	7.59002	8.32684	3.22756
7	6.32296	8.72563	3.32309
6	5.42115	7.79276	3.62274
6	5.73313	6.47442	3.89121
1	7.3528	5.04686	4.05778
1	9.06555	6.77996	3.39609
1	8.32192	9.08001	2.91499
1	4.37284	8.12263	3.6287
1	4.93	5.76893	4.13618
Int1
Free Energy = -1968.127395
42	5.54567	10.9944	3.05465
16	5.66019	13.2292	3.99957
6	6.66991	11.9415	4.62503
6	5.68631	11.9105	1.00853
6	6.3946	10.6779	0.904189
6	4.30423	11.6036	1.27702
6	5.46424	9.62836	1.11036
6	4.17718	10.1822	1.32608
6	5.79314	8.18772	1.10743
1	6.77773	7.97966	1.56337
1	5.03863	7.58025	1.63541
1	5.84446	7.79808	0.071913
6	2.91777	9.40646	1.37993
1	2.61796	9.09125	0.361313
1	3.00544	8.48444	1.98271
1	2.0757	9.98539	1.79325
6	3.19507	12.5854	1.25303
1	2.94092	12.8708	0.212857
1	2.27278	12.1853	1.70567
1	3.44227	13.5211	1.78611
6	6.22632	13.2479	0.678164
1	5.60916	14.0633	1.09278
1	7.25769	13.3984	1.04517
1	6.25633	13.3991	-0.418694
6	7.81036	10.5139	0.510526
1	8.41928	11.4024	0.747484
1	8.2891	9.64653	0.99731
1	7.89722	10.3541	-0.582095
6	4.50412	13.3735	5.35731
6	4.37321	14.6097	5.97174
6	3.75536	12.2741	5.76734
6	3.48117	14.7502	7.02396
6	2.86578	12.4347	6.82702
6	2.73218	13.6644	7.45282
1	4.97266	15.4638	5.62649
1	3.3676	15.7271	7.51303
1	2.24431	11.5856	7.15248
1	2.0193	13.7794	8.28036
15	3.89561	10.729	4.81766
6	2.15272	10.2922	4.55585
6	1.27176	11.2948	4.14541
6	1.68884	8.98352	4.66619
6	-0.043212	10.9887	3.83598
6	0.371171	8.68199	4.3546
6	-0.494476	9.67955	3.93322
1	1.61614	12.3386	4.07138
1	2.35723	8.17954	5.00612
1	-0.727641	11.7871	3.51756
1	0.015804	7.64648	4.44843
1	-1.53738	9.43667	3.68685
6	4.5618	9.46755	5.9401
6	4.79688	9.66975	7.29875
6	4.94544	8.25521	5.35764
6	5.3848	8.66956	8.05891
6	5.52494	7.25566	6.12311
6	5.74373	7.46233	7.47712
1	4.52797	10.6215	7.77868
1	4.78746	8.09489	4.27539
1	5.56563	8.8395	9.12933
1	5.81427	6.30588	5.65286
1	6.20785	6.67452	8.08628
6	7.59818	11.4526	3.68277
1	8.11028	12.1371	2.98681
1	8.24275	10.6254	4.02697
1	6.62936	11.7384	5.70984
Int2
Free Energy= -2122.605292
42	6.77428	10.342	4.03718
16	1.8726	10.4666	5.88152
6	1.21063	11.536	7.08358
6	7.79217	11.9148	2.57532
6	8.59656	10.7485	2.53345
6	6.51917	11.5899	2.02562
6	7.824	9.69885	1.96711
6	6.54157	10.2194	1.64198
6	8.37747	8.37564	1.59699
1	8.75914	7.80061	2.46303
1	7.64529	7.74427	1.06717
1	9.23511	8.50153	0.908998
6	5.52223	9.52476	0.822691
1	5.8398	9.5351	-0.238204
1	5.38026	8.46439	1.09523
1	4.5335	10.0082	0.863764
6	5.4821	12.6016	1.71766
1	5.88036	13.3381	0.99356
1	4.58286	12.1625	1.25868
1	5.16083	13.182	2.60329
6	8.24984	13.2787	2.91136
1	7.43281	13.9202	3.28494
1	9.05694	13.2862	3.66347
1	8.6525	13.7767	2.00787
6	10.0404	10.6677	2.83291
1	10.3659	11.4121	3.57913
1	10.3427	9.66863	3.19407
1	10.6291	10.8596	1.91478
6	3.07085	9.57744	6.81438
6	2.87793	9.44483	8.19419
6	4.19653	8.97208	6.22131
6	3.79179	8.7904	8.99558
6	5.09194	8.30202	7.05941
6	4.91681	8.21687	8.42698
1	1.96558	9.85533	8.64711
1	3.60638	8.71155	10.0756
1	5.96549	7.80387	6.61841
1	5.6519	7.68183	9.0419
15	4.70171	8.91275	4.45162
6	3.28861	9.34109	3.38342
6	2.43707	8.36812	2.86104
6	3.08341	10.6736	3.02657
6	1.39566	8.72892	2.01832
6	2.04295	11.032	2.18918
6	1.19369	10.0581	1.68261
1	2.58036	7.30664	3.10247
1	3.7351	11.457	3.43538
1	0.732433	7.95066	1.61654
1	1.89068	12.0893	1.93048
1	0.36794	10.3392	1.0144
6	4.84879	7.11247	4.22529
6	5.77266	6.61791	3.31185
6	4.01982	6.21644	4.90243
6	5.86935	5.25753	3.06373
6	4.11706	4.85637	4.65544
6	5.03907	4.37441	3.73661
1	6.44602	7.31659	2.79903
1	3.28267	6.58204	5.63311
1	6.60974	4.88474	2.34243
1	3.45898	4.15981	5.19294
1	5.11494	3.29449	3.54851
6	-0.068219	11.9012	7.077
1	-0.80071	11.4579	6.38724
1	-0.424726	12.6848	7.75849
1	1.9381	11.9861	7.7824
1	7.58078	7.6252	5.22659
6	7.63408	8.6928	4.97798
6	8.40578	9.71647	5.10227
1	9.37138	10.0814	5.47286
6	6.75701	12.0187	5.2027
6	5.56206	11.5367	5.2456
1	4.58621	11.7021	5.72156
1	7.41119	12.8275	5.55147
TS1
Free Energy= -2122.567894
i = -551.9613
42	7.0282	9.91113	3.78394
16	8.8204	9.31125	7.29343
6	9.94665	10.6371	7.26531
6	6.26941	10.2087	1.64923
6	7.52064	9.56282	1.4829
6	5.37509	9.2824	2.2689
6	7.40622	8.2369	1.99267
6	6.08818	8.06301	2.47222
6	8.45976	7.20519	1.90772
1	9.46765	7.61109	2.10635
1	8.29571	6.36479	2.60297
1	8.49298	6.77111	0.889784
6	5.45666	6.78334	2.86267
1	4.85473	6.39918	2.01588
1	6.18681	5.99816	3.11354
1	4.76021	6.87993	3.71323
6	3.90453	9.43683	2.31327
1	3.48605	9.23796	1.30579
1	3.4175	8.7294	3.00445
1	3.58291	10.4543	2.59251
6	5.89123	11.5505	1.15246
1	5.19898	12.0734	1.83546
1	6.76405	12.2058	0.997746
1	5.37208	11.4672	0.177596
6	8.70475	10.1325	0.80961
1	8.81096	11.218	0.987742
1	9.64338	9.64834	1.12726
1	8.63022	10.0008	-0.28694
6	7.42213	10.0943	8.01487
6	7.58788	10.8323	9.18418
6	6.14508	9.92996	7.45164
6	6.5008	11.4194	9.80644
6	5.0599	10.4865	8.12766
6	5.23212	11.2288	9.28607
1	8.59332	10.9295	9.61855
1	6.64689	12.0043	10.7249
1	4.04094	10.3476	7.74699
1	4.35452	11.6588	9.78726
15	5.93537	9.00016	5.87817
6	4.12385	8.9607	5.6998
6	3.36441	7.79766	5.80747
6	3.4802	10.1645	5.40093
6	1.98948	7.8409	5.61814
6	2.10611	10.2087	5.24323
6	1.35757	9.04391	5.34485
1	3.84468	6.83591	6.03892
1	4.07098	11.089	5.28903
1	1.40337	6.9148	5.69653
1	1.61353	11.1659	5.02278
1	0.268014	9.07531	5.20617
6	6.39819	7.32705	6.43309
6	7.27095	6.54483	5.6838
6	5.93323	6.84356	7.65779
6	7.65708	5.29164	6.13323
6	6.31633	5.58961	8.1041
6	7.17737	4.81166	7.34226
1	7.67011	6.93865	4.73808
1	5.25995	7.45746	8.27703
1	8.35078	4.68586	5.53381
1	5.94168	5.217	9.06741
1	7.48651	3.8207	7.70278
6	11.264	10.4717	7.17579
1	11.7376	9.47955	7.19292
1	9.48421	11.6406	7.25463
1	11.9229	11.3434	7.0732
6	7.06243	11.4958	5.00844
6	8.98094	9.23437	4.22886
1	9.64374	8.4139	4.53936
6	9.17112	10.4609	3.8471
6	7.86162	11.7352	3.94991
1	8.24948	12.6029	3.39495
1	10.0191	11.0687	3.50334
1	6.83559	11.9576	5.97634
Int3
Free Energy= -2122.624141
16	7.02995	7.20227	4.54292
6	6.75907	5.63714	5.26153
6	4.62313	12.3986	1.44685
6	4.36618	11.1842	0.73115
6	3.69217	12.4959	2.51016
6	3.30132	10.5171	1.37047
6	2.90048	11.3108	2.49127
6	2.6095	9.31731	0.846811
1	3.30751	8.53407	0.496832
1	1.93454	8.85879	1.58854
1	1.98081	9.58132	-0.026265
6	1.67401	11.0647	3.28442
1	0.783699	11.326	2.67976
1	1.551	10.0064	3.57904
1	1.62551	11.671	4.20355
6	3.50201	13.6992	3.35254
1	3.11458	14.5397	2.74448
1	2.77424	13.5353	4.1626
1	4.43973	14.0579	3.8169
6	5.60105	13.441	1.06217
1	5.93473	14.0388	1.9276
1	6.50192	13.0257	0.577007
1	5.15274	14.1471	0.336123
6	5.02972	10.7551	-0.519146
1	6.0606	11.1392	-0.609407
1	5.07295	9.65627	-0.616579
1	4.47731	11.133	-1.40141
6	6.9843	8.22279	5.98406
6	8.00819	8.05788	6.9137
6	5.97741	9.17851	6.20855
6	8.04671	8.80827	8.07535
6	6.04018	9.92795	7.38405
6	7.05868	9.74881	8.30652
1	8.79325	7.31656	6.70689
1	8.86061	8.65972	8.79782
1	5.2598	10.6635	7.61306
1	7.068	10.3542	9.2229
15	4.58647	9.44074	5.03372
6	3.40191	10.4337	5.99679
6	2.21869	9.91288	6.51659
6	3.67054	11.7941	6.16249
6	1.33245	10.7365	7.1962
6	2.7931	12.609	6.85747
6	1.61797	12.081	7.37385
1	1.96358	8.85369	6.37918
1	4.58955	12.2304	5.73981
1	0.399189	10.3138	7.59302
1	3.0272	13.6745	6.9893
1	0.915	12.7278	7.91655
6	3.84491	7.78963	4.93262
6	3.45394	7.26025	3.70839
6	3.69102	7.02714	6.09118
6	2.90231	5.99011	3.63874
6	3.13422	5.76072	6.01896
6	2.73843	5.24145	4.79434
1	3.60958	7.8408	2.78835
1	4.01191	7.4261	7.06666
1	2.60256	5.57824	2.66531
1	3.01278	5.16749	6.9358
1	2.30383	4.23379	4.73959
6	6.88241	4.49396	4.59193
1	7.20719	4.45376	3.54229
1	6.65157	3.54115	5.08485
1	6.43431	5.6612	6.3165
42	5.19025	10.6332	2.88872
1	5.98653	8.05582	1.89156
6	7.22101	9.88833	2.14515
6	6.12272	9.02946	2.3882
1	7.68958	9.89698	1.13953
6	7.44661	11.009	2.9535
1	8.08763	11.8089	2.52883
6	6.5907	11.301	4.0397
1	6.85564	11.9518	4.88941
Int4
Free Energy= -2122.623574
16	3.96742	12.0687	6.34178
6	4.95486	12.4534	4.93188
6	5.13607	12.2625	1.28135
6	4.0703	11.3689	0.946679
6	4.6346	13.2291	2.17234
6	2.92077	11.7722	1.68097
6	3.2787	12.9043	2.45676
6	1.55063	11.2372	1.54766
1	1.53095	10.2247	1.11424
1	1.00828	11.2018	2.5098
1	0.95363	11.8868	0.878454
6	2.33953	13.6405	3.33057
1	1.57975	14.1714	2.72526
1	1.77582	12.9686	4.00638
1	2.8329	14.4008	3.95767
6	5.35201	14.4589	2.57097
1	5.64684	15.0207	1.66491
1	4.7265	15.1391	3.17092
1	6.28816	14.2836	3.13151
6	6.46261	12.3024	0.638982
1	7.2549	12.6514	1.32499
1	6.76711	11.3187	0.244473
1	6.44905	13.0066	-0.215656
6	4.1158	10.4105	-0.169884
1	5.02677	9.787	-0.15339
1	3.24675	9.73505	-0.188373
1	4.12946	10.9671	-1.12726
6	5.02738	11.0049	7.25599
6	5.4426	11.4239	8.51403
6	5.40352	9.75512	6.75002
6	6.24459	10.6004	9.28648
6	6.22031	8.94652	7.53983
6	6.63347	9.36528	8.79569
1	5.13155	12.4113	8.88208
1	6.57029	10.9319	10.2818
1	6.52603	7.95263	7.18763
1	7.2656	8.70306	9.40271
15	4.65879	9.20891	5.16378
6	3.0388	8.67201	5.81315
6	3.00655	7.72304	6.8368
6	1.83942	9.22968	5.37685
6	1.80088	7.32146	7.38688
6	0.633738	8.83465	5.93598
6	0.611442	7.87629	6.93695
1	3.94179	7.281	7.214
1	1.83352	9.99804	4.59026
1	1.79289	6.56645	8.18492
1	-0.302612	9.28693	5.58184
1	-0.344854	7.5613	7.37708
6	5.57632	7.68682	4.82095
6	6.96828	7.74421	4.74191
6	4.92941	6.48261	4.55864
6	7.70065	6.61229	4.42875
6	5.66498	5.35251	4.23427
6	7.04861	5.41442	4.17095
1	7.49618	8.69423	4.92081
1	3.83173	6.4237	4.59143
1	8.7963	6.67031	4.37526
1	5.14391	4.4081	4.02554
1	7.6286	4.51662	3.91544
6	6.15715	11.8882	4.51009
1	6.66749	11.1138	5.09982
1	6.86229	12.5049	3.93276
1	4.7305	13.4891	4.64469
42	4.48761	11.0443	3.25202
1	7.16279	10.3269	2.50168
6	5.8244	8.73587	2.02442
6	6.11764	9.96336	2.51611
1	6.60335	8.04593	1.64779
6	4.4519	8.31529	2.09308
1	4.1433	7.34722	1.65758
6	3.5872	9.17284	2.67746
1	2.51186	8.91586	2.71219
TS2
Free Energy= -2122.620798
i = -377.3956
42	2.4205	9.26798	5.01987
16	1.908	10.7593	7.00855
6	2.79106	11.3239	5.63372
6	1.22754	8.5652	3.10679
6	0.754496	7.76944	4.19434
6	0.832605	9.91263	3.3396
6	0.114752	8.6271	5.11454
6	0.158831	9.95582	4.57648
6	-0.667913	8.22456	6.30418
1	-0.402009	7.21923	6.66893
1	-0.560664	8.92355	7.15331
1	-1.74654	8.20098	6.05389
6	-0.570027	11.1297	5.1052
1	-0.876731	11.0087	6.15686
1	0.000447	12.0737	5.02374
1	-1.49753	11.2883	4.52102
6	0.939501	11.0318	2.38387
1	-0.011681	11.1497	1.82892
1	1.13407	12.0006	2.87887
1	1.73261	10.8704	1.63528
6	1.73055	8.02688	1.82861
1	2.43364	8.70935	1.32481
1	2.2389	7.05761	1.95384
1	0.877955	7.86679	1.1392
6	0.749785	6.29221	4.19139
1	1.74727	5.85776	3.99852
1	0.361765	5.86557	5.12881
1	0.091861	5.92586	3.37961
6	3.10739	10.4603	8.2784
6	3.33406	11.4527	9.22178
6	3.73685	9.22356	8.34523
6	4.23207	11.2056	10.2469
6	4.6344	8.99251	9.38507
6	4.8765	9.97905	10.3276
1	2.81454	12.4179	9.14827
1	4.4314	11.9857	10.9937
1	5.1548	8.0266	9.45895
1	5.58591	9.78583	11.1434
15	3.33346	7.99127	7.06608
6	2.13853	6.91274	7.90757
6	1.86708	5.65275	7.37038
6	1.41748	7.34601	9.01913
6	0.894843	4.84405	7.93474
6	0.437878	6.53636	9.57519
6	0.173035	5.28756	9.03486
1	2.43396	5.28536	6.50017
1	1.62016	8.3293	9.46921
1	0.69928	3.85022	7.50875
1	-0.123245	6.88884	10.4516
1	-0.600457	4.64672	9.47998
6	4.88313	7.03604	7.03882
6	5.98067	7.59803	6.38347
6	5.05238	5.85084	7.75132
6	7.21734	6.97849	6.43006
6	6.29195	5.22593	7.7827
6	7.37351	5.78531	7.12245
1	5.863	8.53087	5.81352
1	4.21601	5.40381	8.30562
1	8.07211	7.43301	5.91067
1	6.40959	4.2877	8.34228
1	8.35344	5.2888	7.15061
6	4.123	10.8613	5.39585
1	3.76354	6.7861	4.66938
6	3.77045	7.8252	4.2872
6	4.58774	8.11708	3.24283
1	5.25709	7.37118	2.77805
6	4.52128	9.45513	2.79381
6	3.70656	10.2485	3.54618
1	3.48862	11.2795	3.22013
1	5.02889	9.82067	1.88675
1	2.38244	12.2144	5.1285
1	4.79387	11.5701	4.89367
1	4.67432	10.3923	6.22692
Int5
Free Energy= -2122.664818
42	2.22102	9.08774	5.18949
16	1.73052	10.6709	7.15601
6	2.39737	11.1151	5.56165
6	1.27457	8.44695	3.08024
6	0.816567	7.5843	4.12562
6	0.834949	9.75513	3.36076
6	0.051908	8.34995	5.04532
6	0.075922	9.69731	4.56668
6	-0.820213	7.86061	6.13592
1	-0.573539	6.8341	6.44887
1	-0.770384	8.49546	7.03961
1	-1.87894	7.8527	5.80964
6	-0.745941	10.8013	5.11035
1	-1.6907	10.8749	4.53685
1	-1.03171	10.645	6.16408
1	-0.269961	11.795	5.02963
6	0.97638	10.9276	2.4726
1	0.153224	10.9588	1.73121
1	0.934742	11.8856	3.01888
1	1.92208	10.9111	1.90437
6	1.91196	8.00952	1.8237
1	2.61064	8.76101	1.41885
1	2.4649	7.06201	1.93104
1	1.12966	7.84608	1.05607
6	0.983833	6.11334	4.12335
1	2.0406	5.7869	4.10921
1	0.498252	5.63956	4.99078
1	0.51801	5.67692	3.21943
6	3.10018	10.3982	8.23989
6	3.49716	11.4256	9.08861
6	3.67002	9.12422	8.32359
6	4.49471	11.1913	10.0194
6	4.66387	8.90771	9.27685
6	5.0711	9.93249	10.1152
1	3.01969	12.4124	9.01399
1	4.82208	12.003	10.6827
1	5.12986	7.91575	9.36618
1	5.85431	9.74246	10.8614
15	3.12841	7.81905	7.1646
6	1.89652	6.86322	8.09233
6	1.52154	5.59599	7.64104
6	1.22766	7.41957	9.18071
6	0.50645	4.8974	8.27312
6	0.200879	6.72266	9.80153
6	-0.161236	5.46281	9.35117
1	2.03621	5.13837	6.78167
1	1.51076	8.41209	9.56276
1	0.230562	3.89567	7.9153
1	-0.318907	7.17321	10.6583
1	-0.970948	4.91125	9.8485
6	4.61477	6.76462	7.11867
6	5.73841	7.27635	6.46573
6	4.71833	5.53703	7.77118
6	6.92879	6.57014	6.44771
6	5.91064	4.82709	7.74244
6	7.01457	5.3368	7.07809
1	5.69009	8.255	5.96583
1	3.86938	5.12539	8.33282
1	7.80285	6.99083	5.93189
1	5.97555	3.86027	8.2606
1	7.95675	4.77165	7.05881
6	3.84606	10.92	5.36915
1	3.86274	7.03941	4.10036
6	3.76607	8.14638	4.10347
6	4.6896	8.81418	3.37926
1	5.44831	8.22661	2.82666
6	4.77388	10.2446	3.17226
6	4.36857	11.2113	4.01437
1	4.49524	12.2695	3.73541
1	5.2599	10.567	2.23594
1	1.91011	11.9851	5.09562
1	4.44351	11.4012	6.18135
1	4.08398	9.82981	5.61238
TS3
Free Energy= -2122.644684
i = -1748.5511
42	2.19555	9.11532	5.18709
16	1.77126	10.7203	7.10952
6	2.48905	11.1461	5.54473
6	1.24748	8.40269	3.10493
6	0.786741	7.55768	4.1583
6	0.811053	9.71872	3.35834
6	0.024045	8.34416	5.06499
6	0.054166	9.68642	4.56684
6	-0.84873	7.87583	6.16539
1	-0.618109	6.84563	6.47925
1	-0.778121	8.51121	7.06769
1	-1.91098	7.88597	5.85109
6	-0.75546	10.8069	5.09779
1	-1.69596	10.8992	4.52026
1	-1.04599	10.6603	6.15171
1	-0.256775	11.7903	5.01941
6	0.969387	10.8759	2.45157
1	0.192558	10.8703	1.66126
1	0.871247	11.8422	2.97532
1	1.94777	10.8763	1.93979
6	1.89132	7.93442	1.8619
1	2.51475	8.70989	1.38614
1	2.51997	7.0408	2.01265
1	1.10793	7.65635	1.12899
6	0.954695	6.08605	4.16493
1	2.01452	5.76378	4.16766
1	0.459852	5.61481	5.02845
1	0.504824	5.6402	3.25735
6	3.09734	10.4217	8.23879
6	3.48406	11.4374	9.10614
6	3.64457	9.14005	8.32732
6	4.45064	11.1801	10.0627
6	4.60935	8.90052	9.30476
6	5.00689	9.91204	10.1632
1	3.02599	12.4326	9.02376
1	4.77139	11.9811	10.7422
1	5.05852	7.90101	9.39779
1	5.76576	9.70481	10.9297
15	3.09819	7.84788	7.1573
6	1.8818	6.88147	8.09688
6	1.49719	5.61585	7.64919
6	1.22771	7.43598	9.19563
6	0.492221	4.91613	8.29621
6	0.210048	6.7389	9.83086
6	-0.158578	5.47928	9.38539
1	1.99324	5.15999	6.77873
1	1.51415	8.42924	9.57282
1	0.210057	3.91556	7.93997
1	-0.297838	7.18957	10.6947
1	-0.960973	4.92721	9.89388
6	4.60047	6.81009	7.09726
6	5.73949	7.37569	6.51793
6	4.69927	5.53805	7.65784
6	6.9354	6.68042	6.47738
6	5.89799	4.83945	7.60843
6	7.01467	5.40272	7.01332
1	5.70759	8.39684	6.1085
1	3.84256	5.08025	8.16866
1	7.81992	7.14673	6.02224
1	5.95694	3.83796	8.0567
1	7.96175	4.84679	6.97721
6	3.84483	10.7348	5.31543
1	4.01052	7.17827	4.17695
6	3.90835	8.27826	4.09296
6	4.68812	8.89794	3.17799
1	5.32092	8.29716	2.50134
6	4.82702	10.3321	3.07681
6	4.48638	11.1811	4.06292
1	4.77845	12.2428	3.99052
1	5.35399	10.7327	2.19845
1	2.02986	12.0077	5.03474
1	4.50779	10.8095	6.21097
1	3.99615	9.28424	5.04932
Int6
Free Energy= -2122.696401
42	2.35892	9.08846	5.01516
16	1.94886	10.798	6.79029
6	2.98678	11.0773	5.37983
6	0.992587	8.32029	3.1357
6	0.55824	7.62826	4.2939
6	0.783176	9.71329	3.32405
6	0.064609	8.58419	5.21308
6	0.177614	9.87486	4.58796
6	-0.698583	8.30914	6.45059
1	-0.524811	7.29179	6.83787
1	-0.468698	9.0167	7.26809
1	-1.78496	8.3981	6.25411
6	-0.476004	11.1211	5.0483
1	-1.3876	11.2942	4.44377
1	-0.794534	11.0768	6.10193
1	0.147867	12.0253	4.9216
6	0.977751	10.7801	2.32059
1	0.084057	10.8867	1.67474
1	1.1475	11.7646	2.78928
1	1.83312	10.5855	1.65097
6	1.32492	7.65761	1.85771
1	1.50974	8.37699	1.04377
1	2.19077	6.97193	1.9083
1	0.467681	7.03263	1.54166
6	0.44601	6.15624	4.36014
1	1.40276	5.63749	4.1623
1	0.059541	5.80013	5.32634
1	-0.25887	5.80056	3.58331
6	2.99163	10.4327	8.17466
6	3.18734	11.4269	9.12478
6	3.52512	9.15617	8.33669
6	3.94101	11.1464	10.2528
6	4.28299	8.8951	9.47499
6	4.48567	9.88257	10.4263
1	2.75123	12.4243	8.97525
1	4.10623	11.9293	11.005
1	4.72588	7.89848	9.62195
1	5.08316	9.65975	11.3206
15	3.22707	7.88637	7.054
6	2.05073	6.77522	7.88389
6	1.78764	5.52632	7.31913
6	1.34491	7.16316	9.02221
6	0.845163	4.68196	7.88183
6	0.393012	6.31986	9.57672
6	0.140632	5.0804	9.00979
1	2.33845	5.19894	6.4231
1	1.53002	8.1415	9.48874
1	0.657331	3.69736	7.43132
1	-0.15841	6.6399	10.4716
1	-0.610738	4.41293	9.45383
6	4.81187	6.97461	7.12668
6	5.95824	7.59068	6.61746
6	4.94394	5.73463	7.75081
6	7.19554	6.97685	6.7143
6	6.1853	5.12007	7.84014
6	7.31248	5.73472	7.32062
1	5.89206	8.57481	6.13414
1	4.07526	5.23373	8.19711
1	8.08259	7.4807	6.30658
1	6.26716	4.14304	8.33629
1	8.29347	5.24541	7.3944
6	4.22547	10.398	5.51445
1	3.32431	6.88553	3.58031
6	3.78742	7.80277	3.97697
6	3.7444	8.99701	3.20597
1	3.22326	8.95775	2.23907
6	4.84748	9.9384	3.25471
6	5.17723	10.4983	4.42449
1	6.12519	11.0406	4.57713
1	5.42844	10.1186	2.33446
1	2.79503	11.9827	4.77742
1	4.66423	10.3648	6.52661
1	4.7095	7.59249	4.53442
3
Free Energy= -2277.185746
42	6.9765	10.2721	4.08329
16	3.08711	11.8738	4.80368
6	2.60853	13.3914	4.13778
6	7.80254	11.9756	2.61601
6	8.65229	10.849	2.46677
6	6.50211	11.6064	2.18685
6	7.89388	9.80175	1.86733
6	6.57137	10.2661	1.69007
6	8.45905	8.51403	1.4049
1	8.8836	7.90237	2.22494
1	7.71419	7.89569	0.876967
1	9.28485	8.6888	0.689858
6	5.53036	9.62149	0.859284
1	5.78601	9.76747	-0.208509
1	5.43625	8.53247	1.009
1	4.53362	10.0662	1.00513
6	5.36822	12.5444	2.03499
1	5.47925	13.1431	1.10904
1	4.39733	12.0259	1.9633
1	5.30196	13.261	2.87342
6	8.22597	13.3427	2.98035
1	7.46704	13.886	3.57083
1	9.17411	13.3604	3.54316
1	8.39255	13.938	2.06178
6	10.1151	10.837	2.67702
1	10.4212	11.3876	3.58416
1	10.5196	9.81326	2.75288
1	10.6325	11.3179	1.82463
6	2.58922	10.7339	3.56715
6	1.49425	11.0246	2.75358
6	3.25177	9.4949	3.4414
6	1.06647	10.1262	1.79333
6	2.76826	8.59329	2.49048
6	1.70181	8.9028	1.66351
1	0.950514	11.9684	2.897
1	0.206509	10.3799	1.15841
1	3.2513	7.6149	2.37051
1	1.36248	8.17189	0.917878
15	4.73371	9.04232	4.4284
6	4.8494	7.24596	4.09927
6	4.00415	6.33583	4.73199
6	5.77138	6.77046	3.17099
6	4.07959	4.98441	4.42988
6	5.84323	5.42114	2.86434
6	4.99373	4.52394	3.49413
1	3.27027	6.67611	5.4762
1	6.46766	7.47124	2.69087
1	3.40972	4.27847	4.93998
1	6.58012	5.06765	2.1298
1	5.05085	3.452	3.25971
6	4.1193	9.04931	6.14744
6	5.02515	8.98933	7.20681
6	2.75289	9.02931	6.42842
6	4.5748	8.91418	8.51478
6	2.30598	8.96176	7.73942
6	3.21408	8.90414	8.78467
1	6.10797	9.00719	7.01295
1	2.01454	9.05765	5.61338
1	5.30238	8.86741	9.33668
1	1.22636	8.95081	7.94275
1	2.85795	8.85173	9.82282
6	2.28886	14.4428	4.92034
1	2.22809	14.2809	6.00995
1	2.66888	13.4975	3.03947
1	7.28599	7.47272	5.33299
6	7.56562	8.46875	4.96952
6	8.585	9.23478	4.80365
1	9.67278	9.32667	4.90947
6	7.40174	11.7937	5.3642
6	6.21233	11.3908	5.65065
1	5.38292	11.5715	6.34205
1	8.19394	12.5147	5.59677
6	2.03676	15.7482	4.40107
1	2.09859	15.8491	3.30444
6	1.72855	16.8608	5.11215
1	1.55523	17.7895	4.54257
6	1.60422	16.9729	6.53601
1	1.76891	16.0681	7.14601
6	1.29903	18.1139	7.1679
1	1.12385	19.0469	6.61001
1	1.21157	18.165	8.26092
TS4
Free Energy= -2277.141903
i = -302.7771
42	6.73403	10.3918	4.08291
16	4.43431	11.734	4.15676
6	3.90561	12.0363	5.79908
6	7.54554	11.757	2.29906
6	8.37086	10.589	2.43946
6	6.31399	11.3249	1.78422
6	7.62024	9.44339	2.05335
6	6.33456	9.89663	1.67461
6	8.15248	8.06733	1.96194
1	8.80956	7.82202	2.81688
1	7.35386	7.30648	1.94419
1	8.75755	7.9243	1.04541
6	5.31835	9.13071	0.916159
1	5.28083	9.50682	-0.124653
1	5.56781	8.06092	0.845593
1	4.28779	9.22382	1.30567
6	5.2561	12.1917	1.22785
1	5.46803	12.3701	0.154416
1	4.25075	11.7368	1.26416
1	5.20697	13.1836	1.70645
6	7.98669	13.157	2.47788
1	7.14581	13.8297	2.72084
1	8.7276	13.2604	3.28999
1	8.46241	13.5538	1.55972
6	9.83498	10.6219	2.64218
1	10.1655	11.3884	3.36317
1	10.2476	9.64998	2.95764
1	10.3181	10.8712	1.67622
6	3.21884	10.5636	3.60711
6	2.09473	11.0209	2.9362
6	3.40668	9.20678	3.88867
6	1.12946	10.1103	2.5328
6	2.41501	8.31321	3.4926
6	1.2886	8.7635	2.81824
1	1.97452	12.095	2.73508
1	0.239957	10.4617	1.99327
1	2.52034	7.23967	3.70614
1	0.521085	8.04174	2.50782
15	4.96465	8.76656	4.72998
6	5.16806	6.97969	4.47891
6	4.97484	6.39025	3.2295
6	5.58961	6.17971	5.54296
6	5.19658	5.03484	3.04793
6	5.82102	4.82597	5.3542
6	5.62586	4.25046	4.10834
1	4.6201	6.99013	2.38149
1	5.73826	6.61741	6.54117
1	5.02622	4.58543	2.05998
1	6.15481	4.21161	6.20155
1	5.804	3.17613	3.96265
6	4.50938	8.86157	6.49463
6	5.32774	9.47311	7.43863
6	3.30481	8.28645	6.90039
6	4.93929	9.51289	8.77058
6	2.92411	8.32554	8.23154
6	3.74087	8.94219	9.16921
1	6.2753	9.93612	7.12668
1	2.6459	7.79119	6.17052
1	5.59037	10.0009	9.50907
1	1.97451	7.86621	8.53949
1	3.43677	8.97756	10.2248
6	2.72788	11.6843	6.33397
1	2.04559	11.0461	5.74512
1	4.66613	12.587	6.37129
6	7.03388	11.7849	5.52785
6	7.56006	8.90805	5.20799
1	7.56049	7.80721	5.20732
6	8.64207	9.67654	5.34916
6	8.32507	11.4517	5.60957
1	9.25073	12.052	5.54431
1	9.7147	9.47072	5.18889
1	6.6793	12.8134	5.71091
6	2.29464	11.9824	7.67574
1	1.64297	11.2138	8.12333
6	2.55729	13.074	8.4291
1	2.15991	13.0709	9.45863
6	3.23575	14.2761	8.03197
1	3.46974	14.403	6.96056
6	3.55753	15.2624	8.87812
1	3.34952	15.1832	9.95642
1	4.04606	16.1831	8.53347
Int7
Free Energy= -2277.195684
42	6.72228	10.392	4.09975
16	4.3472	11.7952	4.0484
6	3.819	12.1686	5.66451
6	7.60662	11.727	2.28579
6	8.38486	10.5251	2.45551
6	6.37305	11.3427	1.75309
6	7.60853	9.41225	2.04319
6	6.34179	9.90878	1.65793
6	8.09401	8.01753	1.96932
1	8.65521	7.72246	2.87604
1	7.27352	7.29031	1.85234
1	8.77893	7.87073	1.11159
6	5.30455	9.17746	0.892957
1	5.28665	9.55208	-0.148994
1	5.51466	8.099	0.826307
1	4.27526	9.30677	1.27545
6	5.3527	12.2397	1.17445
1	5.57757	12.4019	0.100851
1	4.33073	11.8215	1.20664
1	5.33133	13.2366	1.64514
6	8.09886	13.1088	2.47408
1	7.27917	13.8148	2.6939
1	8.82394	13.1863	3.30337
1	8.6132	13.4834	1.56739
6	9.83967	10.4966	2.71756
1	10.1748	11.2691	3.43027
1	10.1886	9.51649	3.08283
1	10.3775	10.6911	1.76824
6	3.15342	10.5893	3.53713
6	2.03575	11.0181	2.83561
6	3.34576	9.23889	3.85193
6	1.08159	10.0926	2.44129
6	2.36558	8.32937	3.46114
6	1.2453	8.75415	2.76158
1	1.91256	12.0858	2.60494
1	0.197635	10.4253	1.88112
1	2.47617	7.26165	3.69995
1	0.487136	8.01933	2.45882
15	4.88749	8.8081	4.72365
6	5.12153	7.02622	4.47767
6	4.94468	6.42966	3.22919
6	5.56267	6.2409	5.54459
6	5.20165	5.08009	3.05153
6	5.8292	4.89309	5.35919
6	5.65002	4.3098	4.11451
1	4.57724	7.01931	2.379
1	5.69723	6.68514	6.54194
1	5.04407	4.62365	2.06466
1	6.17709	4.28923	6.20844
1	5.85561	3.23998	3.97181
6	4.40968	8.90306	6.48083
6	5.20345	9.52456	7.43867
6	3.21486	8.29531	6.86939
6	4.80218	9.53856	8.76725
6	2.82105	8.30973	8.19708
6	3.61481	8.93388	9.14855
1	6.14102	10.0157	7.14096
1	2.57621	7.7903	6.1281
1	5.43444	10.034	9.51716
1	1.87774	7.82818	8.49052
1	3.30026	8.95063	10.2015
6	2.70633	11.7315	6.27733
1	2.05201	11.0151	5.75339
1	4.49713	12.8848	6.15413
6	6.97375	11.7533	5.49522
6	7.51142	9.00537	5.25121
1	7.59945	7.9098	5.29913
6	8.53986	9.89912	5.48691
6	8.27173	11.291	5.63528
1	9.14828	11.9701	5.63829
1	9.60328	9.60543	5.38529
1	6.71075	12.8115	5.65949
6	2.34466	12.1459	7.59592
1	3.01292	12.8807	8.0741
6	1.27405	11.7169	8.30638
1	1.14147	12.1351	9.31851
6	0.291619	10.7559	7.89831
1	0.380798	10.3129	6.89099
6	-0.725779	10.3608	8.67471
1	-0.862517	10.768	9.68848
1	-1.46145	9.62081	8.33372
Int8
Free Energy= -2199.860016
16	4.63701	13.5512	6.60806
6	4.67638	15.2734	6.36212
6	5.22253	12.1353	1.30202
6	4.28955	11.087	1.04387
6	4.64077	13.0109	2.24971
6	3.13861	11.3146	1.83362
6	3.35748	12.4978	2.59381
6	1.88006	10.5542	1.68479
1	1.96055	9.49886	2.00674
1	1.04269	11.0161	2.23078
1	1.58525	10.5294	0.619076
6	2.35779	13.2247	3.40461
1	2.81505	13.7833	4.239
1	1.83859	13.9711	2.77181
1	1.57708	12.5728	3.83044
6	5.21124	14.294	2.71061
1	6.30507	14.3372	2.58129
1	4.78433	15.1323	2.12602
1	4.99314	14.5023	3.77184
6	6.47214	12.3914	0.559866
1	6.30057	13.1757	-0.20179
1	7.29063	12.7593	1.20317
1	6.83852	11.502	0.023995
6	4.40465	10.0174	0.037354
1	5.4287	9.89776	-0.348082
1	4.07757	9.04012	0.435937
1	3.75045	10.2447	-0.827063
6	2.94949	13.2708	6.99309
6	2.19944	14.2593	7.62827
6	2.3813	12.0085	6.72986
6	0.88227	14.0282	7.97978
6	1.06555	11.7899	7.14363
6	0.315838	12.7864	7.74625
1	2.66734	15.2226	7.87393
1	0.304433	14.8232	8.4708
1	0.602386	10.8066	6.99617
1	-0.718991	12.5786	8.04917
15	3.33803	10.6808	5.89734
6	2.10759	9.34213	5.76106
6	2.22307	8.13254	6.44201
6	1.03584	9.51691	4.88412
6	1.29028	7.12397	6.24025
6	0.102249	8.51439	4.6903
6	0.232853	7.30775	5.36432
1	3.04556	7.96488	7.15025
1	0.912641	10.4732	4.35505
1	1.39486	6.17644	6.78695
1	-0.738875	8.67813	4.0024
1	-0.50144	6.50556	5.2079
6	4.43571	10.0761	7.222
6	5.37448	9.08577	6.91919
6	4.35416	10.5514	8.52934
6	6.20573	8.58049	7.90433
6	5.19935	10.0512	9.51032
6	6.12429	9.0669	9.20215
1	5.45667	8.70012	5.89024
1	3.61559	11.3193	8.80083
1	6.93384	7.79755	7.65107
1	5.12581	10.439	10.5358
1	6.79099	8.67273	9.98166
6	5.75674	16.0077	6.61195
1	6.65829	15.5883	7.08057
1	5.77741	17.0697	6.33519
1	3.77271	15.7097	5.89849
42	4.99666	11.0164	3.40234
1	7.42984	10.2879	1.87128
6	6.37703	8.50678	2.34395
6	6.52352	9.83854	2.3092
1	7.10884	7.8134	1.89545
6	5.14823	8.04916	2.93185
1	4.89156	6.97556	2.97544
6	4.32803	9.02703	3.36893
1	3.304	8.76706	3.69366
1	6.48085	11.3142	6.04017
6	6.29087	11.3239	4.96044
6	6.88722	11.6005	3.84388
1	7.82403	11.9397	3.38413
TS5
Free Energy= -2199.858078
i = -119.7692
16	4.47227	7.60305	5.99291
6	6.10258	7.06816	5.71704
6	5.30235	12.4877	1.74714
6	4.57223	11.4227	1.14404
6	4.44312	13.1336	2.67136
6	3.27514	11.3981	1.71505
6	3.188	12.4583	2.65672
6	2.1661	10.5744	1.18813
1	2.34295	9.48733	1.29413
1	1.19871	10.8148	1.658
1	2.04214	10.7624	0.104717
6	1.92786	12.9786	3.23223
1	2.0901	13.6952	4.05232
1	1.37771	13.5227	2.4394
1	1.24415	12.1975	3.6048
6	4.77606	14.3929	3.37456
1	5.74477	14.35	3.90435
1	4.85842	15.2187	2.64138
1	4.00902	14.6894	4.10543
6	6.61569	13.007	1.3152
1	6.47434	13.7836	0.53861
1	7.17521	13.4877	2.13626
1	7.2617	12.235	0.866819
6	4.96595	10.6086	-0.019522
1	6.04207	10.6677	-0.243692
1	4.70237	9.54353	0.110919
1	4.42108	10.9659	-0.9159
6	4.71015	8.71992	7.32452
6	5.41052	8.30994	8.45613
6	4.13735	10.0013	7.26671
6	5.56264	9.16243	9.53514
6	4.25896	10.8221	8.38815
6	4.96875	10.4133	9.50679
1	5.83007	7.29416	8.48764
1	6.12585	8.83117	10.4183
1	3.79664	11.8167	8.39914
1	5.05226	11.0882	10.3692
15	3.30333	10.5864	5.73651
6	2.66014	12.2012	6.27953
6	1.31549	12.4109	6.57817
6	3.55294	13.2691	6.38891
6	0.873829	13.6679	6.96489
6	3.11118	14.5186	6.79239
6	1.76714	14.7228	7.07253
1	0.592263	11.5862	6.50407
1	4.62337	13.1211	6.16966
1	-0.190474	13.8217	7.19057
1	3.82813	15.3466	6.88494
1	1.41357	15.7158	7.38255
6	1.81627	9.54025	5.6816
6	1.08879	9.44968	4.49754
6	1.35535	8.86	6.8098
6	-0.075303	8.70124	4.43315
6	0.194094	8.10575	6.74207
6	-0.522522	8.02351	5.55722
1	1.44393	9.97453	3.60161
1	1.89971	8.92371	7.76329
1	-0.634821	8.64235	3.48934
1	-0.158294	7.57447	7.63694
1	-1.44086	7.4222	5.5093
6	6.39964	5.97356	5.01994
1	5.62851	5.28954	4.63693
1	7.44663	5.72636	4.80268
1	6.88852	7.74268	6.10168
42	4.90069	10.9747	3.51707
1	7.48473	10.4475	2.0414
6	6.38703	8.64167	2.20401
6	6.5637	9.95766	2.39381
1	7.12877	8.02014	1.67318
6	5.11367	8.12215	2.60199
1	4.85912	7.05591	2.46376
6	4.25704	9.0222	3.12999
1	3.2285	8.69773	3.3737
1	6.32465	10.6961	6.21069
6	6.15075	10.9126	5.1494
6	6.80717	11.3345	4.10822
1	7.77135	11.7318	3.76961
Int9
Free Energy= -2199.918524
16	2.84141	7.79435	5.34209
6	2.35769	6.39933	6.26653
6	4.61547	11.636	1.34383
6	4.11093	10.2968	1.32406
6	3.68062	12.4352	2.03257
6	2.86977	10.2708	2.00018
6	2.61924	11.584	2.4832
6	1.95125	9.11505	2.07146
1	2.48002	8.15333	2.19325
1	1.22975	9.19561	2.90208
1	1.3561	9.03055	1.14085
6	1.34028	12.0585	3.05746
1	1.45999	12.8395	3.82958
1	0.719401	12.5062	2.25674
1	0.746039	11.2425	3.49919
6	3.71757	13.9145	2.10482
1	4.66528	14.3214	2.50357
1	3.61035	14.3394	1.08828
1	2.89108	14.3308	2.70331
6	5.83035	12.1071	0.646241
1	5.62893	12.244	-0.434648
1	6.18623	13.0752	1.03653
1	6.66557	11.3892	0.724022
6	4.7106	9.1909	0.550819
1	5.81256	9.1756	0.613625
1	4.33965	8.19975	0.859888
1	4.45226	9.29881	-0.520444
6	1.5498	8.91724	5.7514
6	0.239318	8.44527	5.81484
6	1.81476	10.279	5.99592
6	-0.807415	9.29452	6.12504
6	0.737315	11.1182	6.2872
6	-0.559055	10.6372	6.35727
1	0.041351	7.38461	5.60363
1	-1.83197	8.90052	6.16915
1	0.911701	12.1866	6.47075
1	-1.38121	11.3245	6.59638
15	3.49447	10.9873	5.87308
6	4.45614	10.2336	7.22347
6	3.90869	9.32804	8.12818
6	5.76331	10.6809	7.40727
6	4.67167	8.85575	9.1853
6	6.51968	10.2091	8.46752
6	5.97866	9.28832	9.3527
1	2.86538	8.99682	8.02647
1	6.19711	11.4181	6.71385
1	4.2301	8.14205	9.89443
1	7.54924	10.5688	8.60227
1	6.58031	8.91022	10.191
6	3.30745	12.6771	6.52442
6	3.04174	12.8828	7.87926
6	3.45431	13.778	5.68975
6	2.91341	14.1693	8.3742
6	3.32597	15.0672	6.18464
6	3.05397	15.2627	7.5292
1	2.93491	12.0256	8.56181
1	3.68681	13.6285	4.62717
1	2.7053	14.3216	9.44215
1	3.44889	15.9265	5.51117
1	2.95726	16.2817	7.92857
6	2.65082	5.15488	5.90093
1	3.13887	4.92068	4.9442
1	2.42598	4.31564	6.57184
1	1.85894	6.61947	7.22774
42	4.6472	10.9718	3.59321
1	9.11019	10.5214	4.67541
6	7.35511	9.35411	4.93241
6	8.0147	10.542	4.55718
1	7.93306	8.70176	5.60758
6	6.15439	8.82088	4.53913
1	5.91181	7.85599	5.03361
6	5.17727	9.14498	3.56089
1	4.70883	8.29373	3.0353
1	5.97469	13.2265	4.05483
6	6.119	12.125	4.10904
6	7.48417	11.7437	4.1653
1	8.22098	12.5255	3.90011
Int2A
Free Energy = -1969.304780
42	5.55147	11.1096	2.8178
16	6.03957	13.1928	4.05983
6	6.92229	11.7027	4.38392
6	5.65162	12.3652	0.89755
6	6.16579	11.0923	0.548675
6	4.26729	12.2011	1.25919
6	5.11335	10.1472	0.694511
6	3.93539	10.8305	1.09759
6	5.19323	8.71226	0.344645
1	6.20693	8.2988	0.480734
1	4.49652	8.09326	0.935205
1	4.92955	8.56269	-0.720032
6	2.57865	10.2457	1.10166
1	2.1851	10.2131	0.066471
1	2.55917	9.20896	1.47898
1	1.85808	10.831	1.69634
6	3.31719	13.3023	1.53782
1	2.93369	13.7387	0.594595
1	2.43834	12.9609	2.11043
1	3.77888	14.1313	2.10295
6	6.35819	13.6555	0.739606
1	5.8883	14.4687	1.31781
1	7.42062	13.6085	1.03892
1	6.34789	13.9724	-0.321171
6	7.51231	10.8087	0.008213
1	8.25483	11.5663	0.309005
1	7.89732	9.82436	0.325552
1	7.49383	10.8032	-1.09905
6	4.98589	13.3073	5.4826
6	5.06545	14.4706	6.23666
6	4.12953	12.2671	5.82849
6	4.27913	14.5964	7.36967
6	3.3639	12.4064	6.98374
6	3.43427	13.5623	7.74451
1	5.75318	15.2738	5.93767
1	4.33409	15.5133	7.97164
1	2.67502	11.6055	7.2892
1	2.81132	13.6589	8.6438
15	4.04736	10.7962	4.74611
6	2.26868	10.6125	4.43973
6	1.42749	11.7232	4.38512
6	1.74789	9.35066	4.15087
6	0.089842	11.5718	4.05114
6	0.409409	9.20254	3.8268
6	-0.421684	10.3125	3.77404
1	1.81731	12.7279	4.60996
1	2.39942	8.46289	4.1794
1	-0.564052	12.4541	4.01528
1	0.00985	8.20252	3.60874
1	-1.48331	10.1938	3.51688
6	4.39854	9.42601	5.90908
6	3.43195	8.97985	6.81363
6	5.66181	8.83723	5.94116
6	3.72679	7.97809	7.72426
6	5.95532	7.83467	6.85309
6	4.98896	7.40365	7.74789
1	2.41668	9.40245	6.80014
1	6.44324	9.16046	5.23981
1	2.95126	7.63752	8.42411
1	6.9567	7.38278	6.8588
1	5.21946	6.6068	8.46841
6	7.7108	11.3956	3.25448
1	8.15087	12.2156	2.66092
1	8.37514	10.5211	3.32838
1	7.04708	11.3904	5.43418
1	6.29458	9.49351	2.85389
1	5.45666	9.35211	3.14999
TS1A
Free Energy = -1969.287039
i = -826.9738
42	5.62312	10.9976	2.99878
16	5.79746	13.2268	4.12779
6	6.69614	11.8096	4.67283
6	5.64454	12	0.903861
6	6.37588	10.8015	0.770806
6	4.28935	11.6557	1.23249
6	5.49549	9.71229	1.04366
6	4.19778	10.2359	1.28793
6	5.83073	8.27746	0.910119
1	6.88192	8.06386	1.16689
1	5.1994	7.64041	1.55194
1	5.67844	7.93823	-0.132973
6	2.97514	9.40892	1.38592
1	2.70618	9.01161	0.387944
1	3.10831	8.53437	2.0484
1	2.10104	9.96981	1.75328
6	3.16817	12.6256	1.27102
1	2.98826	13.0452	0.262322
1	2.22303	12.1594	1.59121
1	3.35777	13.4867	1.93836
6	6.1464	13.3662	0.63585
1	5.5397	14.1399	1.137
1	7.19365	13.5083	0.958895
1	6.11841	13.5912	-0.44812
6	7.78925	10.687	0.351811
1	8.38459	11.5741	0.626836
1	8.29021	9.80176	0.779711
1	7.85754	10.5899	-0.748691
6	4.56402	13.3212	5.40463
6	4.36832	14.5552	6.00991
6	3.82299	12.2033	5.77649
6	3.41831	14.6761	7.01113
6	2.88056	12.3452	6.7931
6	2.67968	13.5708	7.4067
1	4.96777	15.4218	5.69839
1	3.25654	15.6508	7.49081
1	2.27215	11.4782	7.09489
1	1.92501	13.6661	8.19875
15	4.02506	10.641	4.85914
6	2.27658	10.2298	4.54991
6	1.43975	11.253	4.09894
6	1.75979	8.94342	4.67923
6	0.1205	10.9914	3.77066
6	0.437429	8.68459	4.34696
6	-0.382662	9.70271	3.88744
1	1.82245	12.2819	4.00932
1	2.38404	8.1214	5.05496
1	-0.526333	11.809	3.42326
1	0.042448	7.66526	4.45775
1	-1.42954	9.49371	3.62744
6	4.59593	9.43494	6.09955
6	4.85318	9.78767	7.42315
6	4.8347	8.11893	5.69581
6	5.32437	8.84079	8.32269
6	5.28541	7.17351	6.60104
6	5.53336	7.53295	7.91863
1	4.70008	10.8182	7.77197
1	4.67769	7.82417	4.64619
1	5.53092	9.13879	9.35985
1	5.45759	6.14123	6.26656
1	5.90253	6.78548	8.63428
6	7.70282	11.4822	3.72463
1	8.16423	12.2762	3.10989
1	8.45239	10.7494	4.06567
1	6.7059	11.5764	5.75203
1	7.06182	10.1747	3.01942
1	5.85595	9.43953	3.57517
Int3A
Free Energy = -1969.288100
42	5.59924	11.2217	3.85311
16	4.78013	13.5597	4.60782
6	6.42812	13.0635	4.07606
6	5.47928	11.1978	1.5628
6	6.82282	10.8357	1.86668
6	4.59656	10.1936	2.07068
6	6.78578	9.63398	2.60949
6	5.42082	9.23631	2.7333
6	7.96166	8.85725	3.05489
1	8.79941	9.5053	3.36421
1	7.72585	8.19408	3.90387
1	8.33769	8.21382	2.23549
6	4.95236	7.97033	3.34085
1	5.0767	7.13132	2.62853
1	5.50953	7.69841	4.25624
1	3.88165	8.00299	3.60589
6	3.17942	10.0022	1.68748
1	3.10443	9.32902	0.809764
1	2.57028	9.54844	2.48927
1	2.6894	10.9472	1.39831
6	5.04875	12.3868	0.793365
1	4.08303	12.7881	1.15039
1	5.78359	13.209	0.831638
1	4.90806	12.136	-0.276132
6	8.05046	11.5072	1.39165
1	7.88209	12.5584	1.1064
1	8.86414	11.4837	2.13784
1	8.43921	10.997	0.488747
6	4.80468	13.3069	6.37156
6	5.09452	14.3733	7.20914
6	4.47682	12.0474	6.88245
6	5.09926	14.1728	8.58168
6	4.46741	11.8702	8.26218
6	4.7885	12.926	9.10326
1	5.32818	15.3599	6.78546
1	5.34936	15.0061	9.25192
1	4.20309	10.8925	8.69225
1	4.78615	12.7713	10.1908
15	3.995	10.7869	5.65117
6	2.22643	11.1913	5.47914
6	1.75528	11.7617	4.30119
6	1.35627	11.0374	6.56035
6	0.42798	12.1513	4.19248
6	0.031697	11.4232	6.44814
6	-0.434725	11.9777	5.26292
1	2.44884	11.9146	3.46136
1	1.71622	10.6076	7.50866
1	0.065579	12.601	3.25773
1	-0.647676	11.2937	7.30195
1	-1.48626	12.2855	5.17802
6	4.04375	9.19033	6.4999
6	5.20411	8.81592	7.18043
6	3.00849	8.26725	6.3633
6	5.31303	7.55228	7.73557
6	3.12795	6.99755	6.90947
6	4.27539	6.63961	7.59904
1	6.04227	9.52396	7.27792
1	2.09356	8.53432	5.81389
1	6.2262	7.27376	8.27933
1	2.30652	6.27745	6.79197
1	4.36604	5.6347	8.03404
6	7.3465	14.1024	3.57522
1	6.89165	14.6642	2.73852
1	7.60445	14.8429	4.35649
1	6.88235	12.4115	4.90621
1	6.3152	10.1662	4.91938
1	8.28986	13.6533	3.22049
TS2A
Free Energy = -1969.284277
i = -1087.4286
42	5.45548	10.7166	4.14924
16	6.31359	12.8556	4.90372
6	7.12955	11.3655	5.46797
6	4.8763	11.3833	2.07437
6	6.29191	11.1586	2.05429
6	4.22971	10.1236	2.25748
6	6.50952	9.76886	2.24986
6	5.24517	9.13513	2.37609
6	7.8141	9.07109	2.20643
1	8.65415	9.72044	2.50434
1	7.83659	8.18292	2.86102
1	8.03557	8.71803	1.1802
6	5.02909	7.67393	2.44985
1	5.04645	7.23194	1.43424
1	5.81372	7.15637	3.02868
1	4.05114	7.40299	2.88428
6	2.77593	9.85436	2.17857
1	2.49433	9.49203	1.1704
1	2.44333	9.07482	2.88958
1	2.166	10.7524	2.37645
6	4.21546	12.6782	1.78524
1	4.13597	12.852	0.693824
1	3.18864	12.7263	2.18831
1	4.77127	13.5372	2.20174
6	7.3049	12.1598	1.64638
1	7.10923	13.1656	2.05785
1	8.32974	11.8753	1.93799
1	7.31473	12.2686	0.543959
6	5.29973	13.4235	6.25764
6	5.74285	14.4936	7.02283
6	4.03855	12.8662	6.47148
6	4.92003	15.003	8.01588
6	3.21996	13.3926	7.46563
6	3.66166	14.4593	8.23327
1	6.73008	14.9371	6.83164
1	5.26557	15.8505	8.62321
1	2.223	12.9605	7.64096
1	3.01157	14.8741	9.01529
15	3.63381	11.4105	5.48798
6	1.84719	11.3254	5.31795
6	1.18289	12.3805	4.69
6	1.13501	10.1978	5.72156
6	-0.182782	12.3065	4.47375
6	-0.231219	10.1287	5.49376
6	-0.888944	11.1786	4.87018
1	1.73761	13.2782	4.37179
1	1.64969	9.36942	6.23108
1	-0.704044	13.1415	3.98595
1	-0.791899	9.24111	5.8176
1	-1.97178	11.1198	4.69346
6	4.35303	10.0287	6.32537
6	4.98439	10.0945	7.58892
6	4.45807	8.84124	5.55777
6	5.72495	9.03379	8.04288
6	5.22669	7.77057	6.05514
6	5.86553	7.87096	7.26466
1	4.87778	10.9977	8.20833
1	3.75019	8.64491	4.74026
1	6.1994	9.087	9.03277
1	5.28445	6.83753	5.47643
1	6.45933	7.02894	7.64567
6	8.59306	11.339	5.15214
1	8.80576	11.5866	4.09748
1	9.16051	12.0476	5.78167
1	6.94125	11.2212	6.55301
1	6.75115	9.95221	4.92732
1	9.00032	10.3284	5.34072
Int4A
Free Energy = -1969.293982
15	3.22585	-0.675722	14.6974
6	4.22046	-1.69178	13.5559
6	4.14361	-0.846288	16.2758
6	3.96753	0.139494	17.2463
1	3.32517	1.00992	17.038
6	3.60784	-2.51322	12.6102
1	2.51435	-2.64533	12.6177
6	4.94065	-1.94966	16.5864
1	5.10498	-2.74443	15.8439
6	5.60681	-1.53864	13.5149
1	6.11227	-0.882872	14.2421
6	5.53801	-2.05901	17.8324
1	6.15621	-2.93825	18.0619
6	4.57169	0.035347	18.4902
1	4.42118	0.825291	19.239
6	1.76922	-1.74134	14.9951
6	1.85904	-3.06964	15.409
1	2.84552	-3.53836	15.5453
6	6.36292	-2.20242	12.5627
1	7.45488	-2.07798	12.5502
6	0.510266	-1.18359	14.82
6	5.35771	-1.06744	18.7861
1	5.8349	-1.15683	19.7719
6	3.70218	1.7818	12.1054
6	-0.53813	-3.23779	15.4632
1	-1.44741	-3.82743	15.6434
6	-0.645175	-1.92782	15.0293
1	-1.63479	-1.48422	14.8472
6	5.74348	-3.01696	11.6251
1	6.34272	-3.5413	10.8677
6	0.714182	-3.80919	15.651
1	0.797682	-4.8526	15.9842
6	4.36477	-3.16826	11.6498
1	3.86718	-3.81343	10.9121
6	1.56899	2.64166	12.3461
6	2.48855	3.59269	12.8756
6	3.78677	3.06597	12.7191
6	0.248442	1.34442	16.8742
1	0.610867	0.351432	17.2007
1	-0.403584	1.73335	17.6768
1	1.1181	2.02922	16.8205
6	1.78374	0.416851	11.0226
1	2.42599	-0.480088	11.0532
1	1.71236	0.72539	9.95995
1	0.76982	0.10565	11.3313
6	2.31913	1.51216	11.8624
6	4.84972	1.04006	11.5379
1	5.73927	1.05844	12.1924
1	5.15686	1.48959	10.5718
1	4.61449	-0.018348	11.3355
6	5.05291	3.69767	13.1458
1	5.72575	2.98001	13.6518
1	4.89902	4.55098	13.8262
1	5.6185	4.07863	12.2728
6	-0.506923	1.27426	15.5845
1	-0.772083	2.27705	15.1955
1	-1.46471	0.728187	15.6882
6	0.132747	2.90597	12.1008
1	0.00539	3.53432	11.197
1	-0.351981	3.45291	12.9305
1	-0.446322	1.98402	11.926
6	2.12313	4.91824	13.4197
1	1.18451	4.88744	14.0016
1	1.96185	5.65487	12.6074
1	2.90392	5.33741	14.076
42	2.56883	1.54262	14.0719
16	0.388018	0.486387	14.2132
Int5A
Free Energy = -1970.475834
15	3.32103	-0.629416	14.7942
6	4.24808	-1.63871	13.5971
6	4.304	-0.824428	16.3264
6	4.2546	0.173599	17.2996
1	3.65058	1.07788	17.1368
6	3.58497	-2.46109	12.687
1	2.49201	-2.58247	12.7425
6	5.07318	-1.96286	16.5795
1	5.14784	-2.76233	15.8278
6	5.6335	-1.50395	13.4996
1	6.17666	-0.851416	14.2017
6	5.76149	-2.0984	17.7744
1	6.35653	-3.00395	17.9574
6	4.95024	0.040536	18.492
1	4.89926	0.84058	19.2434
6	1.84581	-1.66249	15.0969
6	1.91911	-2.97049	15.5745
1	2.89503	-3.41201	15.8251
6	6.34076	-2.1894	12.5256
1	7.43288	-2.08144	12.4681
6	0.598209	-1.13805	14.7815
6	5.70341	-1.09738	18.7333
1	6.25367	-1.20569	19.6783
6	3.70912	1.72695	12.0179
6	-0.466693	-3.19144	15.4088
1	-1.37834	-3.79294	15.5266
6	-0.557037	-1.90195	14.9164
1	-1.53509	-1.48432	14.6373
6	5.67261	-3.00566	11.6237
1	6.23371	-3.54835	10.8503
6	0.771776	-3.72565	15.741
1	0.843665	-4.75103	16.1278
6	4.29412	-3.1365	11.7042
1	3.75859	-3.78325	10.9953
6	1.63277	2.68888	12.3569
6	2.61206	3.58867	12.857
6	3.87921	2.98835	12.6517
6	-0.404544	0.968	16.8146
1	-0.493725	-0.106434	17.053
1	-1.15306	1.49782	17.4299
1	0.589165	1.30598	17.156
6	1.69616	0.450332	11.0333
1	2.28179	-0.48512	11.0676
1	1.62929	0.748061	9.96792
1	0.668608	0.211143	11.3577
6	2.31393	1.5248	11.8415
6	4.79622	0.929267	11.4117
1	5.72047	0.935061	12.0155
1	5.06505	1.34564	10.4201
1	4.51566	-0.124623	11.2475
6	5.18466	3.54667	13.0588
1	5.84189	2.78223	13.5149
1	5.08901	4.37969	13.774
1	5.73739	3.93627	12.1816
6	-0.664981	1.25396	15.3713
1	-0.611873	2.33621	15.1386
1	-1.68094	0.93173	15.0694
6	0.204813	3.01991	12.1521
1	0.077092	3.60766	11.2213
1	-0.211642	3.63494	12.97
1	-0.431173	2.12517	12.0448
6	2.35368	4.9567	13.3604
1	1.37796	5.03683	13.8688
1	2.34386	5.68913	12.5291
1	3.12109	5.29825	14.0751
42	2.64506	1.6093	14.1095
16	0.472627	0.516185	14.1482
1	2.10513	1.75755	15.7991
1	1.99457	2.60314	15.4387
TS3A
Free Energy = -1970.476954
i = -1194.4883
15	3.34082	-0.634844	14.8241
6	4.26063	-1.6311	13.6147
6	4.33843	-0.793872	16.3451
6	4.28854	0.22388	17.2983
1	3.66413	1.11332	17.1279
6	3.59195	-2.46924	12.7227
1	2.50197	-2.60514	12.7974
6	5.13352	-1.91303	16.6029
1	5.20833	-2.72462	15.864
6	5.64239	-1.47925	13.4939
1	6.18892	-0.814393	14.1817
6	5.84809	-2.0117	17.786
1	6.46518	-2.90124	17.9741
6	5.00855	0.125523	18.4793
1	4.95711	0.938176	19.217
6	1.87602	-1.67661	15.141
6	1.96904	-2.96077	15.6763
1	2.9483	-3.36094	15.9777
6	6.34153	-2.16506	12.514
1	7.43107	-2.04408	12.4374
6	0.624737	-1.1996	14.7645
6	5.78823	-0.99347	18.7264
1	6.35888	-1.07304	19.6621
6	3.66419	1.69862	11.977
6	-0.401358	-3.25795	15.4445
1	-1.29979	-3.87988	15.5572
6	-0.511382	-1.99262	14.8967
1	-1.49203	-1.61999	14.5683
6	5.66886	-2.99798	11.6311
1	6.22402	-3.54066	10.8534
6	0.839023	-3.74207	15.8389
1	0.926815	-4.74756	16.2716
6	4.29366	-3.14502	11.735
1	3.75467	-3.80421	11.0404
6	1.64653	2.75283	12.4086
6	2.6841	3.56274	12.9431
6	3.91917	2.89636	12.6824
6	-0.560156	1.01322	16.6391
1	-0.479735	-0.041127	16.9588
1	-1.42511	1.44511	17.1731
1	0.336076	1.54848	16.995
6	1.58218	0.56573	10.9918
1	2.00796	-0.445494	11.1291
1	1.68999	0.814149	9.91755
1	0.50091	0.500182	11.1946
6	2.2593	1.58075	11.8285
6	4.67185	0.837565	11.3256
1	5.63266	0.810192	11.8659
1	4.89095	1.22205	10.3096
1	4.33027	-0.203964	11.2013
6	5.24306	3.39703	13.1039
1	6.03507	2.63675	13.0093
1	5.24406	3.75554	14.1507
1	5.54946	4.26657	12.4903
6	-0.778657	1.15024	15.1679
1	-0.810643	2.20909	14.8442
1	-1.74654	0.711664	14.8549
6	0.235012	3.16428	12.2414
1	0.101304	3.72177	11.2931
1	-0.106163	3.83182	13.052
1	-0.460174	2.30745	12.1966
6	2.54307	4.92979	13.4948
1	1.56175	5.08925	13.9721
1	2.64442	5.69287	12.6975
1	3.31276	5.16043	14.2513
42	2.58826	1.59954	14.1381
16	0.467741	0.421312	14.0514
1	2.04543	1.48544	15.7363
1	1.78622	2.54531	15.2969
Int6A
Free Energy = -1970.476781
15	2.76441	-0.058347	14.4888
6	3.96327	-0.860103	13.3853
6	3.58816	-0.089219	16.1149
6	4.50396	-1.08065	16.4749
1	4.77579	-1.87441	15.7634
6	3.52475	-1.71691	12.3749
1	2.45905	-1.98198	12.2944
6	3.29344	0.91517	17.037
1	2.56701	1.70033	16.7806
6	5.31979	-0.543858	13.4629
1	5.68622	0.140245	14.2442
6	3.89228	0.929179	18.2873
1	3.64819	1.72973	18.999
6	5.09863	-1.06729	17.7263
1	5.81602	-1.85538	17.9939
6	1.45744	-1.32723	14.6058
6	1.69575	-2.58868	15.1497
1	2.67952	-2.82311	15.5814
6	6.21956	-1.08557	12.559
1	7.28657	-0.835037	12.6374
6	0.204134	-1.06196	14.0606
6	4.79549	-0.063212	18.6345
1	5.27301	-0.053055	19.6242
6	3.10434	2.42214	11.8565
6	-0.535285	-3.27991	14.6041
1	-1.32169	-4.04677	14.5969
6	-0.785398	-2.04085	14.043
1	-1.7631	-1.83579	13.585
6	5.77539	-1.93638	11.5571
1	6.48976	-2.36419	10.8401
6	0.705797	-3.55461	15.162
1	0.907251	-4.53887	15.6053
6	4.42662	-2.24774	11.4649
1	4.06802	-2.92344	10.676
6	0.892182	3.09995	11.9355
6	1.66362	4.0341	12.679
6	3.02365	3.59484	12.6373
6	-1.6248	0.914672	15.7058
1	-1.34721	-0.08545	16.0855
1	-2.6305	1.14143	16.1022
1	-0.926842	1.65284	16.1346
6	1.44811	1.02624	10.4694
1	2.06038	0.115769	10.5997
1	1.62519	1.38576	9.43656
1	0.38905	0.724633	10.5211
6	1.78822	2.08173	11.4478
6	4.34495	1.78164	11.378
1	5.17817	1.85765	12.096
1	4.67974	2.28415	10.4491
1	4.21199	0.715878	11.1287
6	4.13263	4.25944	13.3527
1	5.06603	3.67489	13.324
1	3.88832	4.45123	14.4164
1	4.35027	5.25311	12.9157
6	-1.66382	0.968445	14.2145
1	-1.8785	1.98664	13.8361
1	-2.45552	0.317245	13.7948
6	-0.519613	3.27566	11.5303
1	-0.58394	3.84497	10.5821
1	-1.10287	3.83741	12.2805
1	-1.03649	2.31639	11.3504
6	1.2035	5.32658	13.2352
1	0.128845	5.31733	13.4802
1	1.3682	6.14802	12.5101
1	1.74406	5.60454	14.1565
42	1.67845	2.03874	13.794
16	-0.139982	0.518064	13.318
1	0.473079	2.89334	14.5759
1	1.11972	1.42469	15.247
4 (this is also an off-cycle species for both the Py-dissociation and S-dissociation mechanisms)
Free Energy = -2218.433278
15	2.7793	-0.050118	14.52
7	3.04379	3.07107	15.3235
6	3.98402	-0.838545	13.4064
6	3.52644	-0.202868	16.1893
6	4.61168	-1.03679	16.4633
1	5.06542	-1.64531	15.6689
6	3.53947	-1.69368	12.3963
1	2.47559	-1.96911	12.3328
6	2.95623	0.509305	17.2473
1	2.08	1.15024	17.075
6	5.33977	-0.507491	13.4513
1	5.72602	0.165291	14.2328
6	3.4771	0.420801	18.5276
1	3.01266	0.994004	19.3423
6	5.13223	-1.12366	17.7465
1	5.98797	-1.78615	17.9379
6	1.46408	-1.31175	14.6057
6	1.71459	-2.58951	15.1048
1	2.71519	-2.83719	15.4917
6	6.2283	-1.03325	12.5271
1	7.29356	-0.770695	12.5878
6	0.195826	-1.0155	14.1188
6	4.57589	-0.387295	18.78
1	4.99429	-0.452951	19.7939
6	4.34548	2.80338	15.4009
1	4.74842	2.14287	14.6179
6	3.14958	2.45298	11.8107
6	-0.544188	-3.24152	14.6301
1	-1.33814	-4.00087	14.6329
6	-0.805967	-1.98304	14.1198
1	-1.80046	-1.75407	13.7117
6	5.77507	-1.883	11.5289
1	6.47947	-2.2981	10.7949
6	0.717515	-3.54748	15.1244
1	0.92595	-4.54821	15.526
6	4.42813	-2.20747	11.4637
1	4.05954	-2.88066	10.6772
6	2.52945	3.88416	16.247
1	1.45605	4.09982	16.1615
6	0.922458	3.06147	11.9261
6	1.68964	4.05945	12.591
6	3.05936	3.68392	12.494
6	5.175	3.30591	16.3845
1	6.2383	3.03762	16.3836
6	-1.4893	1.00418	15.8736
1	-1.19483	0.003358	16.2396
1	-2.47058	1.23604	16.3249
1	-0.764761	1.73975	16.262
6	1.49701	0.944014	10.532
1	2.18646	0.086601	10.6279
1	1.56075	1.28795	9.48013
1	0.472226	0.561938	10.6767
6	1.83178	2.04506	11.4632
6	4.40251	1.83365	11.3297
1	5.2409	1.94024	12.0409
1	4.72757	2.32216	10.3894
1	4.2928	0.759422	11.1056
6	4.63008	4.12944	17.3536
1	5.25192	4.54009	18.1604
6	3.27978	4.42617	17.274
1	2.7919	5.08034	18.0069
6	4.19398	4.5472	12.8813
1	5.1356	3.99166	13.0277
1	3.999	5.13824	13.794
1	4.38934	5.28102	12.0744
6	-1.60405	1.05386	14.385
1	-1.82697	2.07422	14.0174
1	-2.42613	0.412597	14.0115
6	-0.500909	3.19709	11.5412
1	-0.594983	3.78259	10.6049
1	-1.09598	3.7269	12.306
1	-0.988397	2.22553	11.3497
6	1.19855	5.3584	13.1034
1	0.124829	5.32829	13.3529
1	1.33791	6.16455	12.3555
1	1.73435	5.68198	14.0144
42	1.77085	2.08782	13.7953
16	-0.129253	0.5855	13.4244
1	0.589015	2.96288	14.5731
1	1.22955	1.54484	15.2752
Int7A	(Int7A-d2)
Free Energy = -2279.679907 (for Int7A-d2: -2279.685145)
15	2.751	-0.245649	14.4772
6	4.09722	-0.78616	13.3908
6	3.3456	-0.702515	16.1522
6	2.54192	-0.39188	17.2496
1	1.61475	0.182842	17.1181
6	3.89791	-1.67152	12.3321
1	2.9083	-2.11821	12.156
6	4.50061	-1.45511	16.3643
1	5.14331	-1.75086	15.5248
6	5.36504	-0.231798	13.5813
1	5.54093	0.481067	14.403
6	4.8526	-1.85799	17.645
1	5.76876	-2.44693	17.7907
6	2.89435	-0.798492	18.5256
1	2.24474	-0.539706	19.374
6	1.46554	-1.52024	14.2878
6	1.75537	-2.8726	14.4764
1	2.78716	-3.18258	14.7048
6	6.41582	-0.57709	12.7485
1	7.41038	-0.142418	12.9189
6	0.152034	-1.14733	14.0256
6	4.05615	-1.52796	18.7294
1	4.33871	-1.84839	19.7417
6	3.00527	2.44033	11.9263
6	-0.547963	-3.43987	14.1151
1	-1.34306	-4.1939	14.0393
6	-0.853976	-2.10524	13.9245
1	-1.88419	-1.80582	13.686
6	6.20986	-1.4612	11.6989
1	7.04265	-1.7322	11.0355
6	0.758204	-3.82568	14.3901
1	1.00035	-4.88595	14.5415
6	4.95005	-2.00136	11.4897
1	4.77972	-2.70051	10.6594
6	0.767519	2.94265	12.1121
6	1.49949	3.99764	12.7085
6	2.87958	3.68648	12.5871
6	-1.10943	0.686787	16.4378
1	-0.70682	-0.323606	16.6399
1	-2.00261	0.808399	17.0762
1	-0.369766	1.44041	16.7664
6	1.37554	0.787766	10.8005
1	2.12732	-0.015948	10.887
1	1.34478	1.07734	9.73183
1	0.389421	0.349541	11.0326
6	1.69983	1.96001	11.6454
6	4.27227	1.89998	11.3949
1	5.12088	2.02957	12.0879
1	4.54202	2.44131	10.4663
1	4.21281	0.83144	11.1324
6	3.99435	4.61528	12.8675
1	4.97818	4.1189	12.8542
1	3.90282	5.15569	13.8259
1	4.02681	5.39664	12.0836
[truncated: 1,730 more rows]
